# Supplementary material for: Heritable Bovine Rumen Bacteria Are Phylogenetically Related and Correlated with the Cow’s Capacity To Harvest Energy from Its Feed
Source: mBio. 2017 Aug 15;8(4):e00703-17. doi: 10.1128/mBio.00703-17 (PMC5559629; doi:10.1128/mBio.00703-17)
Supplement: TABLE S1 [file mbo004173383st1.txt]

#OTU ID	1	2	3	4	5	6	7	8	9	10	11	12	13	14	15	16	17	18	19	20	21	22	23	24	25	26	27	28	29	30	31	32	33	34	35	36	37	38	39	40	41	42	43	44	45	46	47	48	49
k__Bacteria; p__Bacteroidetes; c__Bacteroidia; o__Bacteroidales; f__; g__; s__::denovo246439	3285.92645916	347.993960507	3308.2523083	2571.8847668	3542.9923954	42.811927209	2832.17817448	535.454735897	113.03585417	43.4000094852	4050.72797814	1862.40210269	2711.27890735	1506.08401172	41.6998094147	257.033414562	0	1141.37478232	10.8449331707	2583.99241687	5.97558643689	2062.4349989	2662.50012456	488.289022146	1055.74692906	2235.57307494	16.9845762034	29.3207724229	32.8903899327	942.899373104	10.0224000641	589.816112044	1222.49600845	1310.28703008	529.347079878	684.415242255	57.4497720104	3334.49771502	63.5080839654	3117.79952871	2043.9931859	2308.36853135	3115.9719869	1483.39230496	52.0356556222	2300.8883102	4583.1381158	226.564831286	295.675319822
k__Bacteria; p__Bacteroidetes; c__Bacteroidia; o__Bacteroidales; f__S24-7; g__; s__::denovo610253	139.770327432	97.2967033603	244.686105013	336.154828421	315.721472203	90.8731474375	125.511593512	105.910936615	81.1470094732	172.941962284	323.573248966	215.496342385	178.905158458	175.551200303	118.764906443	88.3071466489	79.8313724039	92.506730433	103.840310083	52.5381691279	33.1062657702	318.771685077	99.2487335837	90.5584508139	71.4463872485	158.484717799	4.00862656437	14.7360913402	151.409534822	114.469050459	92.9214585761	140.855904345	95.0485999478	198.960010551	104.842491284	59.5777970281	163.085423365	120.303617091	52.2325647237	908.509239212	156.4262044	189.519228047	284.709144558	395.524174224	71.8300397464	251.320807818	179.889332854	222.243990932	149.639558439
k__Bacteria; p__Firmicutes; c__Clostridia; o__Clostridiales; f__Lachnospiraceae; g__; s__::denovo746686	45.6312496557	1706.75731976	3.32006965506	6.97757758602	16.5413939006	2997.03273107	46.5388242794	1312.8403972	1418.95122337	1876.52500875	0	13.9870454456	8.0560310499	20.8185521786	398.459067025	72.6357417545	5436.97686386	2480.22516301	854.623292027	40.6917910701	10574.735777	7.7170581027	12.3408859426	2685.57519976	17.3756775364	59.4493850663	13362.0462411	8247.46170825	741.090712714	498.219883451	5998.13568532	1233.58795673	474.348003506	19.3531625099	2253.05225109	2217.1114307	2676.26156133	57.8399636483	14160.595688	12.633781293	51.561372095	50.4106422185	62.827598019	31.6385029516	4142.1775282	2334.85414658	29.5504757881	4728.61224033	1481.27319837
k__Bacteria; p__Firmicutes; c__Clostridia; o__Clostridiales; f__Veillonellaceae; g__; s__::denovo875125	69.1715957581	850.176797285	37.6549605771	3.15650587426	8.77584307689	1467.9239659	2.32373861659	346.812771456	460.168390193	807.652064493	0	0	0	4.71099131211	421.692055473	55.5841576085	712.898718482	855.613706384	352.030249428	2.31843737321	1493.17688365	66.7842330411	13.5168270708	926.810474378	2.29984981981	56.6581111498	1549.52522603	1002.59684709	465.290258144	368.533703935	949.178364161	270.79371438	412.07003486	98.7074722778	736.450855121	841.025039478	1139.6176676	28.3203118106	1498.37792895	21.5721537133	40.5133856226	29.6937997973	39.9174896519	49.2194797331	648.442440467	189.386737649	6.40225359326	1164.46633999	725.063725505
k__Bacteria; p__Bacteroidetes; c__Bacteroidia; o__Bacteroidales; f__[Paraprevotellaceae]; g__; s__::denovo698975	160.88452892	160.378455901	110.814227818	270.566335557	518.665490034	328.71680804	84.725605063	225.088848243	419.004151206	519.341357083	106.354378218	222.74823979	377.434435644	464.643152691	247.259476482	345.695027197	263.016591674	208.297473824	428.583877887	184.025400291	124.928828242	166.257498912	284.626818387	160.504967111	208.247537049	122.290606957	379.578654877	73.6804567009	50.2725044322	113.372998491	161.407859014	389.734426205	58.6979837139	130.09873863	220.605449214	130.37443637	532.759175768	134.680166404	170.854175928	68.5875534701	261.291036706	76.5746027828	166.496070181	217.545890772	395.96796045	172.730501294	189.11778692	124.661309402	179.095266738
k__Bacteria; p__Firmicutes; c__Clostridia; o__Clostridiales; f__; g__; s__::denovo21902	7.20059044842	2.58843384222	26.8144652177	16.7540265423	17.4851343387	21.065520311	28.0983698914	44.3078686039	33.6066798566	26.3537670884	12.375414383	4.66788309006	22.1308648396	4.58931378286	40.7252789099	63.996978325	8.85512135944	14.4369672985	13.8485177108	6.2110643901	14.7838016842	18.2180185684	15.4278289943	18.3374531726	4.10385208076	17.1353114378	8.01725312873	0	0	24.4129571171	3.34080002138	34.8251513718	7.44912249337	32.9317731552	47.3668939798	60.3535695108	0	90.7899050885	0	9.20284920211	4.68739746318	37.5203898273	54.0163441507	3.86352484826	31.1760397902	31.7592252161	0	56.9886632963	93.7600424258
k__Bacteria; p__Bacteroidetes; c__Bacteroidia; o__Bacteroidales; f__; g__; s__::denovo311676	5039.70575551	432.903855188	3716.86530632	3411.40032948	1341.49492761	17.0167209875	2035.81184557	66.286833408	62.8623204241	9.08360338334	3875.63624564	1163.83937767	1412.46374081	2353.83217034	74.9999382091	96.2947895728	6.8546499137	1009.63745572	23.3035545172	1021.27356375	5.97558643689	1592.65243211	1343.49877284	500.157944614	628.385047496	2119.37025388	2.00431328218	20.6305278763	17.4355755483	241.070244586	1.67040001069	792.729995048	1933.71509191	1225.84204603	1042.29630552	1280.40759103	64.5300177524	4346.41761826	66.8672052436	2606.07891514	3051.65815301	1964.77571179	2257.88173975	1647.08676985	474.302903242	2200.85620161	2168.40838112	314.610310927	482.565252175
k__Bacteria; p__Bacteroidetes; c__Bacteroidia; o__Bacteroidales; f__Prevotellaceae; g__Prevotella; s__::denovo794443	368.264280464	24.1944874414	360.917735255	524.262357781	834.077127782	99.3098103612	220.603167907	30.9984207498	281.459371156	24.1332558227	535.78587019	954.719569394	797.739614134	813.445697683	185.769755666	615.126569325	14.5974746369	69.661562377	11.5390562437	595.927299521	0	374.749085782	796.070050939	175.325464143	447.050481216	677.126487686	6.05246274709	0	10.4292686997	208.597509743	0	632.338753806	356.346192474	370.852926596	549.972584264	65.584077466	0	509.322640665	20.2102210177	409.353569073	484.142953079	89.848310956	463.932627435	624.912849906	224.981425749	243.796012364	282.211221995	44.3810408394	151.418633951
k__Bacteria; p__Bacteroidetes; c__Bacteroidia; o__Bacteroidales; f__; g__; s__::denovo582030	2572.92485217	1188.73452447	2453.51232223	3255.08564437	4246.25553528	450.263284851	1211.51214052	835.512984212	1529.1893976	723.421041241	4762.04247648	2961.72974184	4709.91195214	1807.67431729	419.629083881	723.830424037	24.9941730944	1091.49145005	748.593134345	2867.42172205	19.634129685	1516.14353852	2482.83035031	524.967011476	1392.34697358	1552.1605699	135.584033679	26.3735541548	31.3412671479	729.264244774	367.471454093	279.992124037	729.091469772	2204.654291	653.001128938	764.138243735	341.529974249	1312.56807201	38.9192573224	1512.22908437	681.552513415	1163.73129163	2920.51514022	1746.90031463	111.397222543	1140.22863585	1982.48787179	672.207324362	583.540583818
k__Bacteria; p__Bacteroidetes; c__Bacteroidia; o__Bacteroidales; f__; g__; s__::denovo113091	953.776569439	378.979491034	621.602214834	765.782229741	301.110350155	310.833615532	897.397563089	478.981001028	135.40199011	85.3060301532	558.051915364	1356.42443033	812.821942246	917.319919178	465.386407422	401.658049379	166.517394722	315.505004047	117.935367244	564.796729044	42.6207244822	487.339576109	634.970187772	189.475425544	278.673406507	501.487424664	82.1517169804	53.0499288247	303.669248806	354.137600156	161.707925217	221.188513129	789.868598581	421.95880892	467.270617564	208.932822854	47.7869559759	848.653547536	65.0086784111	1126.5074705	997.957995016	407.886607132	1024.94572087	971.47970411	163.819482373	390.327599801	935.941747294	195.786382166	230.019388634
k__Bacteria; p__Bacteroidetes; c__Bacteroidia; o__Bacteroidales; f__Prevotellaceae; g__Prevotella; s__::denovo812512	2.83187845578	12.3797159781	0	0	0	40.5488188895	0	75.072534704	43.4790801121	67.2632601956	0	0	0	0	8.12844569893	8.38202368093	247.760389402	28.9457208543	90.1444106097	2.18643752801	32.3768170461	0	2.16096603826	63.0830936363	0	21.4389542779	16.074029158	67.4831996499	13.9056915996	18.288479298	34.95421182	46.7685798604	22.3473674801	0	5.86389890638	71.0495997712	60.9162782351	0	123.355197881	0	0	0	7.37675290091	0	34.7161455405	0	0	5.45553737043	18.0975464094
k__Bacteria; p__Firmicutes; c__Clostridia; o__Clostridiales; f__Ruminococcaceae; g__Ruminococcus; s__flavefaciens::denovo887467	2614.34233779	6290.20002216	2071.51458198	2700.6180133	2514.46202802	3892.76163221	1883.1192637	3703.93250988	4395.78078045	4145.51878174	2227.6345209	2135.97962018	1769.94346484	2517.43872148	4125.16087362	1957.38971077	3988.70659275	2274.85105463	3166.19452831	2206.06497402	3260.49924523	1889.64214703	2150.40461827	3538.13701275	1966.57191226	1849.33398484	5346.8001083	2216.04574174	3070.03946393	3184.91725917	4211.59513012	2534.98686915	2289.45544078	1583.58874178	1897.41316849	4279.61972026	4191.95210593	1044.57879276	1799.36711418	1424.13671616	2010.98701962	1660.39457957	1401.70433735	2524.70721574	2510.14167912	1777.68625076	1672.69600389	2050.18844758	1688.03823681
k__Bacteria; p__Bacteroidetes; c__Bacteroidia; o__Bacteroidales; f__; g__; s__::denovo467472	731.75846765	322.813124571	1000.16332938	462.738405821	1344.19064733	239.359540613	159.944838559	852.761074714	618.208832483	361.362305493	1017.02800033	1639.28726696	448.562214322	1629.86820904	446.547058899	2075.07566147	77.2124379027	328.352965067	622.508251337	716.551637484	74.6251469489	554.597643551	1284.41258249	275.673203601	2586.68779898	908.735113249	149.777501624	5.89443653608	159.479865028	751.132909896	36.6246118307	827.15137948	1102.70420496	709.453398429	888.789003483	406.211611967	319.669796155	1684.52278831	36.0430169444	944.289134539	1579.40197016	350.495023642	558.092817656	1680.32365234	763.581819349	1149.86148296	1022.58153742	413.371834294	662.571381987
k__Bacteria; p__Bacteroidetes; c__Bacteroidia; o__Bacteroidales; f__Prevotellaceae; g__Prevotella; s__::denovo65476	12.2128322792	0	7.85115662857	4.15870376023	18.3887481188	0	8.0807532308	1.82096624111	0	2.8635408255	41.830104043	30.9438921461	13.8430455542	32.4204507805	2.03211142473	0	0	3.60924182462	0	33.7523960644	0	30.7868039831	22.0137311129	0	21.9055397551	13.1884595686	6.05246274709	0	0	0	0	0	0	60.1172959275	0	9.07078843293	0	4.62962962963	0	22.2932865039	0	12.8902523911	8.16977751568	10.7222508149	0	0	54.2631138674	0	0
k__Bacteria; p__Bacteroidetes; c__Bacteroidia; o__Bacteroidales; f__; g__; s__::denovo103806	17020.0299235	3266.05647479	14048.8641938	9471.56506759	8851.5771094	3140.37245659	9005.00468072	4602.50039473	4478.69956805	1817.50217155	7347.64200977	4469.59976702	6171.8258121	3642.62634684	1483.79364949	3964.05758393	298.826092994	3976.30447674	2651.34480484	3655.33395563	488.602065102	14712.8306673	4862.09140315	2302.20713319	3603.98141858	8252.40336293	247.374909931	957.615043828	3676.5352983	4197.21159265	850.826228118	4152.69402896	14557.0311152	6460.94817689	3254.62212942	4760.22416921	626.662244108	13810.636033	304.582093476	3892.22848408	8030.12455534	5427.97731459	9073.02881523	6382.50402537	5025.10448806	6377.13642565	12747.1797165	3812.71419157	2095.37894674
k__Bacteria; p__Firmicutes; c__Clostridia; o__Clostridiales; f__Veillonellaceae; g__Succiniclasticum; s__::denovo462168	180.660634575	37.6870346211	253.523701236	51.7775370707	190.177917262	19.2912925265	187.30081089	12.1393129548	20.3355111877	13.9961893476	137.698775636	37.7402340216	147.233816483	55.9304447146	90.4228148556	45.3192169036	0	55.9432482815	32.8851614855	176.818788342	15.2416771594	135.225388511	92.1928265741	37.8833726731	26.3969904572	164.190592673	0	0	24.3349602993	93.8566157223	5.01120003207	55.7312012479	285.145799843	151.42186235	25.1743322508	98.3742438677	59.0161588389	345.134702094	0	178.596176234	229.350298521	346.27701004	14.7535058018	21.4445016298	106.452082673	241.139591597	131.309041635	107.03638439	8.80708089304
k__Bacteria; p__Firmicutes; c__Clostridia; o__Clostridiales; f__Lachnospiraceae; g__; s__::denovo780334	124.735164291	52.511643906	171.320146611	48.9436462112	143.067191829	1.58084271563	77.5877628027	61.9114662398	57.7108640585	9.15110466142	61.8904833318	245.624070641	188.062481591	197.346103517	61.6520169675	414.223787002	0	18.0462091231	0	86.8040931402	2.56095062487	65.6921552708	109.619829947	15.3557263697	92.5697441487	136.45987151	0	2.94721826804	0	54.8654378941	0	61.1080555053	71.8062362346	5.14566079289	80.1238617624	43.8372344724	6.90588657772	92.5198994779	0	131.409640014	46.4729008876	104.734579452	82.6079846979	98.9810883754	41.1696385737	24.7258280035	144.697841765	32.3151292448	50.8761260091
k__Bacteria; p__Firmicutes; c__Clostridia; o__Clostridiales; f__; g__; s__::denovo443895	3754.14617226	875.652657277	3669.6872089	3086.7325669	5132.85785443	123.039430383	5995.28342236	1204.69292582	1053.45525787	266.49568266	2379.11060705	4643.73885667	2746.17388414	1292.73282006	1205.27365474	1160.42163519	8.62567418558	1705.90175232	306.803135448	4268.64374651	35.7914528581	2655.97741159	2794.37906311	705.098508426	3582.97045866	3337.8889314	12.0654025936	29.3207724229	381.103703874	2490.54294006	6.68160004276	502.222162879	2283.8238491	3227.78900193	1234.01194436	1127.20720753	309.761517521	4543.49070178	74.6580644265	6397.60816581	1705.49173135	3010.21445759	2702.50091661	5087.88349261	546.373057248	911.421670607	7047.165819	1219.8021634	1016.95843975
k__Bacteria; p__Bacteroidetes; c__Bacteroidia; o__Bacteroidales; f__Prevotellaceae; g__Prevotella; s__::denovo780566	178.860486963	43.399713728	59.2351374574	77.1444767918	127.317214644	37.0274268101	63.8973601107	45.6081453297	118.29873813	47.7060294605	144.012829037	290.657984471	232.535829533	118.393037866	78.9202909436	226.436007689	0	25.2646927723	2.30781124873	261.985023383	5.51771096171	191.412172335	350.160138211	25.9864218907	216.726303666	111.483743334	27.9957354609	5.89443653608	0	76.0408567437	1.67040001069	62.4805649211	56.0129950148	125.551387831	67.9403612208	8.40729474796	33.2927319242	116.770935197	22.0699283846	147.00120162	77.1415212704	60.1545111587	57.5677732492	119.823356056	72.6119862908	30.8580973255	321.209036497	53.7272396837	21.8506763763
k__Bacteria; p__Bacteroidetes; c__Bacteroidia; o__Bacteroidales; f__Prevotellaceae; g__Prevotella; s__::denovo475173	124.60871501	188.41525764	95.3363543461	461.449142473	675.330657385	39.2634716399	322.447119764	143.415928844	306.24898911	179.670051846	535.073300228	1496.26701416	521.152500195	1139.30364744	134.991387991	620.738053449	54.8371993096	63.5688695528	131.311903475	492.434476777	5.51771096171	343.373834918	978.565360956	80.3792813125	297.893679661	185.266857915	0	175.77322428	34.8176900478	166.693733559	155.501753361	414.226243211	214.523712471	709.595568984	331.389895122	9.0075483255	81.7852179644	253.175156155	14.1523498868	193.751173	38.3702237631	29.3103440153	137.135445324	917.624757115	39.3394375578	107.394890529	188.752378625	18.6762858187	33.1126313122
k__Bacteria; p__Bacteroidetes; c__Bacteroidia; o__Bacteroidales; f__; g__; s__::denovo67695	1308.83282158	105.916521754	634.746044429	987.129491701	943.323280092	67.352512755	352.195518175	17.8471518927	14.4442613363	39.5194691388	1237.53009713	934.511202104	537.043006622	857.75796979	16.2080555112	4.56295677689	5.08362564181	245.428444074	10.4978716342	589.157847203	0	545.93426194	393.841518583	136.993071	515.805459036	644.227361032	16.074029158	26.3735541548	3.47642289989	91.4158483154	26.726400171	36.855619644	188.307207429	592.878283931	504.580845364	51.1705022802	27.6004671428	1140.60309004	43.6546148002	439.848551033	382.36122326	307.832234259	417.95801052	914.377345632	8.41272845816	476.464966963	1616.7106968	28.8627025861	5.87138726203
k__Bacteria; p__Bacteroidetes; c__Bacteroidia; o__Bacteroidales; f__; g__; s__::denovo836347	328.662595348	22.8212169795	299.738910923	287.162676334	614.819341501	7.36534311451	130.911915264	23.9702276813	28.2775988937	2.47452476752	305.091521934	263.976231359	1031.67205219	451.426501025	38.6014876185	15.2378658869	0	90.8697852031	25.7379359278	111.926821824	2.95676033683	122.024693357	204.428795901	30.7114527395	17.8016876743	8.35181171676	0	0	0	53.1913622786	0	0	0	73.8097756459	37.7614983763	3.90352058522	14.4942240517	112.123486062	0	112.085131003	51.1602983508	77.3415143469	123.01397648	314.528171975	0	19.8115992819	19.7073070753	30.8577573629	10.1079018523
k__Bacteria; p__Bacteroidetes; c__Bacteroidia; o__Bacteroidales; f__[Paraprevotellaceae]; g__CF231; s__::denovo847923	80.4895619877	54.4473676009	97.4451308052	82.3738867688	315.09541755	97.9301528496	228.059180514	157.492392386	189.837366334	117.266922433	83.0061864154	428.137242114	336.961740201	516.084488424	259.828661082	328.511965158	20.5639497411	37.3780247794	83.8791505507	85.4826490072	8.8702810105	30.5746816171	375.650590097	34.8177567371	269.698370939	205.048106196	18.1573882413	123.177526228	10.4292686997	141.48117466	36.2520466171	63.7982790717	92.3636112487	95.3085937416	60.8134284179	149.78350516	162.050207437	394.920686346	3.53838260531	204.320394829	65.6235644845	37.5203898273	138.109220022	158.200374893	45.0495467351	111.146725855	143.133425881	21.0974915083	79.7522427311
k__Bacteria; p__Bacteroidetes; c__Bacteroidia; o__Bacteroidales; f__Prevotellaceae; g__Prevotella; s__::denovo1038323	0	24.4112270633	14.0128102375	0	0	37.0210056919	0	4.04643765159	49.9067280538	49.0080801906	0	0	0	0	9.25928044888	36.9292102683	24.7647259205	30.3272168125	46.5098873848	0	70.2714499905	0	4.07196796176	1.82796642391	8.63371429943	2.08795292919	60.2623624785	2.94721826804	17.4355755483	2.0361829714	98.5066884095	4.71889540096	14.0032487537	0	29.7751972607	25.8221378214	14.4942240517	4.62962962963	2.69815958535	0	0	0	0	0	74.988149504	0	0	51.5290979584	124.516571684
k__Bacteria; p__Bacteroidetes; c__Bacteroidia; o__Bacteroidales; f__Prevotellaceae; g__Prevotella; s__::denovo332756	442.438303747	34.6359884429	611.227933853	136.429928751	372.404644441	8.76564299763	672.356028826	59.8768227538	100.111590294	27.5358613591	499.872837295	1003.81637636	1009.16965859	733.448888524	427.925100821	249.644415809	1.77102427189	127.609070395	5.88224913678	856.538138604	2.95676033683	1112.79653715	752.623803134	414.238903211	862.213840543	1041.20263208	2.00431328218	5.89443653608	20.9119984482	410.846484819	8.22781164894	545.240589813	265.772573691	824.417062436	394.729391333	130.153623437	40.5513835341	649.192790237	30.6461075065	381.638040165	154.753012854	596.255467833	389.017667113	423.551362692	51.9585302451	323.239343494	788.11700735	21.8221494817	68.2498780011
k__Bacteria; p__Bacteroidetes; c__Bacteroidia; o__Bacteroidales; f__Prevotellaceae; g__Prevotella; s__::denovo784100	65.3247381192	5.72724565302	140.558957444	314.409814904	348.378192376	0	93.6638666673	3.64193248221	1.63773605918	5.33806559302	166.986699628	334.507212539	541.104984653	406.25207381	20.0585087775	2.27767604158	0	37.8970391585	20.426540139	273.502287614	0	314.381146931	233.07238524	63.4480291634	266.118308866	59.8546530964	0	101.688021151	17.4355755483	15.795504912	6.68160004276	13.9191014957	28.0064975074	147.904555548	62.5061464708	0	4.83140801724	64.7302420296	3.53838260531	172.009786014	37.4991797054	60.1545111587	338.385176929	134.88722552	5.93785441569	97.9674784358	39.8941907965	5.45553737043	0
k__Bacteria; p__Bacteroidetes; c__Bacteroidia; o__Bacteroidales; f__Prevotellaceae; g__Prevotella; s__::denovo996651	1109.77182765	6578.30394179	149.616619662	28.9032040339	123.097296752	6255.05931835	37.2459592048	6117.4574146	10898.5219978	44408.6826606	41.5594679997	54.2833075964	27.9798008043	116.695826191	1937.87271118	676.761085195	13957.0959254	8045.65517804	14420.2202128	88.9062821647	13694.1006522	2106.34895547	39.6025261455	9818.96898546	64.7563500519	3447.60982117	9720.02018688	39654.496359	3022.60164272	1784.74836042	13938.7710303	4995.18785988	2404.19395786	1437.47683661	7564.29098439	4202.11962953	11203.6217091	167.673101782	19527.8688339	98.3649980381	918.811105024	225.505794746	462.30936295	94.3132749052	5952.64505938	18637.5201388	129.828372399	9361.17968123	7039.98019278
k__Bacteria; p__Cyanobacteria; c__4C0d-2; o__YS2; f__; g__; s__::denovo709798	8.36198201908	24.8884059455	0	0	0	3.16168543127	2.32373861659	0	8.2862057927	38.9225233831	3.09385359575	8.81379535249	2.00626757992	0	4.06422284947	0	0	14.8362449464	2.30781124873	34.2022555568	14.3879919722	0	25.4827668413	0	8.98988701641	4.50627685513	28.1789546522	0	0	0	18.2502117131	0	0	0	0	0	0	0	0	0	0	0	9.87959914671	5.46215274364	0	33.0057512522	0	0	15.1618527784
k__Bacteria; p__Firmicutes; c__Clostridia; o__Clostridiales; f__; g__; s__::denovo260078	0	0	0	1.12140938732	0	191.683989062	2.32373861659	0	0	2.47452476752	0	0	0	0	0	2.27767604158	329.818693275	107.055307105	21.9153083713	0	223.161017747	0	0	361.348290063	0	2.23184893061	249.483396604	117.585910207	118.358761743	0	233.038372058	0	0	0	205.236461723	0	187.269589323	4.62962962963	629.520433258	3.0676164007	0	0	0	0	28.7397284363	0	0	328.78280928	0
k__Bacteria; p__Firmicutes; c__Clostridia; o__Clostridiales; f__Ruminococcaceae; g__Ruminococcus; s__::denovo255935	0	8.3302460414	0	0	0	33.1334858463	0	28.7295687305	17.3296314675	47.5195172367	0	0	0	2.41633442068	12.7580859234	9.11830886006	57.4963983909	31.636670652	6.9234337462	4.37287505603	45.3911825928	0	0	46.4342385606	0	0	43.198740474	20.6305278763	13.9056915996	25.2053077129	16.7040001069	0	0	0	0	25.9486180363	25.5490677504	0	8.934701776	0	0	0	0	0	17.1303275319	0	0	6.61037422414	7.74923476307
k__Bacteria; p__Firmicutes; c__Clostridia; o__Clostridiales; f__Veillonellaceae; g__; s__::denovo122216	0	144.879843578	0	0	0	278.053692772	2.32373861659	34.1397411215	43.3355707149	146.055501862	0	0	0	2.29465689143	70.8380435864	0	150.11395658	176.653443399	108.931214498	0	424.926754244	0	0	144.786614954	0	0	282.398305674	331.268225543	6.95284579979	48.3478842797	163.776477231	92.6618162413	0	0	52.7750901574	142.889173442	462.09465718	0	436.047707328	0	0	21.1002982032	0	0	100.591353635	0	0	70.2094117446	79.8458846495
k__Bacteria; p__Firmicutes; c__Clostridia; o__Clostridiales; f__Veillonellaceae; g__; s__::denovo949234	0	4.72882189457	0	0	0	33.4996136126	2.32373861659	7.02819306851	0	0	0	0	0	0	28.4653484382	0	13.9387470012	42.4725119613	18.4657904267	0	141.668158417	0	0	15.3837546841	8.70355172037	0	18.1178653407	113.476894223	0	6.10323927926	29.6946349789	22.4065534688	0	0	0	17.4148430735	87.3031235815	0	48.5172818601	3.0676164007	0	8.21004581206	0	0	31.2531651673	4.12571890652	3.94146141506	7.03249716942	11.7427745241
k__Bacteria; p__Firmicutes; c__Clostridia; o__Clostridiales; f__; g__; s__::denovo869511	55.6932292598	2.14038805235	44.2654937563	128.656481503	287.747536728	0	19.7421476122	0	0	0	72.5701488744	147.755327997	160.059668859	86.1461638565	0	0	0	12.6323463862	0	137.615492731	0	91.7257629631	233.138579641	4.38735039135	106.414240196	0	8.96732307472	0	0	0	0	4.71889540096	0	75.2386929721	6.29358306271	0	0	19.0788720571	0	49.2730900427	0	30.0772555793	96.6922382864	290.276644483	2.96892720784	0	18.2266378385	0	0
k__Bacteria; p__Bacteroidetes; c__Bacteroidia; o__Bacteroidales; f__Prevotellaceae; g__Prevotella; s__::denovo267613	2502.51771544	897.558233567	1034.90811914	712.02016277	1304.93513911	171.53725715	2390.93641103	499.919518876	1172.73327061	469.256378964	4397.14726513	4502.81001379	3634.03574299	4583.90486925	1227.73050731	3605.10278973	70.088076235	742.58525646	503.92095586	3698.52748061	347.740446797	8595.24565509	4494.04602053	938.217241209	5688.06563425	2697.36573988	39.1110681085	67.4831996499	485.285518785	1438.45179078	399.633308903	1633.28391776	1442.36215998	4454.81038449	1031.14100684	449.754614298	293.673780769	1317.00960094	102.910222188	5587.80143958	2271.20032256	2321.40602794	1630.10822826	2581.2977023	321.090391777	2219.96401424	4543.14852881	381.509800627	429.423885815
k__Bacteria; p__Bacteroidetes; c__Bacteroidia; o__Bacteroidales; f__[Paraprevotellaceae]; g__CF231; s__::denovo222939	134.626174572	75.245095253	147.885101249	296.315231012	207.017462172	25.6403478618	79.9969040162	26.036134137	7.50321511241	45.2004669856	166.012372831	184.933015716	32.599925328	413.002231618	14.7657794048	33.1025386705	17.0219011973	61.3571110185	17.4213053804	183.764291963	0	131.986796611	98.5287645779	60.8886451959	130.541505122	271.842030969	42.2091476275	23.5777461443	10.4292686997	84.399026207	0	9.43779080193	100.707729975	119.17396678	43.6253972826	115.789086941	17.0767943442	115.668047626	8.09447875604	80.7692257487	226.806062917	174.249503769	92.4583820241	86.8483849214	0	117.208443421	233.651900426	44.3890967743	42.4005317934
k__Bacteria; p__Bacteroidetes; c__Bacteroidia; o__Bacteroidales; f__; g__; s__::denovo730090	564.472899404	7.86763370537	491.770253772	667.702019664	588.283075332	27.1890849864	244.275228245	131.542565583	107.930381705	24.6723205336	267.063096904	135.363388148	308.193353991	388.869313925	7.25158696746	22.4580483355	0	172.14165254	33.454364615	335.474823055	0	220.146211693	432.775716874	106.758667045	308.026726022	340.193832856	32.9149090707	5.89443653608	17.4355755483	189.490131674	3.34080002138	224.333706026	225.552819896	269.767501394	147.660557399	100.111764493	40.1986185019	369.440611423	8.75603071616	533.799862194	285.197994335	156.295589016	481.237943729	427.084762652	71.1082413426	360.743373566	266.643291333	44.3850688068	131.109188328
k__Bacteria; p__Firmicutes; c__Clostridia; o__Clostridiales; f__; g__; s__::denovo973247	105.567522802	328.115390685	157.107577174	167.390429023	78.5816526925	206.999872599	16.2875209653	571.018395359	544.96068209	455.449950696	63.3246605456	113.275073758	120.418063704	134.538624743	228.557555851	103.430563869	582.266028893	421.02735966	335.720021791	16.5628383736	626.972798837	241.881312632	186.994906264	488.395566859	248.076984641	123.062926913	835.075230673	17.6833096082	307.74164322	229.733282434	610.68200141	299.616851381	222.867831197	214.912014929	249.443222445	842.65777063	429.185862863	58.4003171868	250.976243889	179.768466444	172.230484905	192.586874303	178.741568222	328.309659017	187.704542661	213.846586848	151.798556653	156.761430617	493.662699169
k__Bacteria; p__Bacteroidetes; c__Bacteroidia; o__Bacteroidales; f__; g__; s__::denovo629416	238.127024242	528.324859609	171.125037079	124.326469008	46.07854877	386.530137522	57.9054883549	194.582625955	424.700350063	265.739068018	357.885338979	182.386769269	153.13956706	159.68298868	357.513125991	490.255309171	293.68323958	357.322777566	460.054745151	45.0183604656	319.91865456	285.316612345	74.7801162106	297.756263098	122.570356747	299.952994209	583.912915936	1201.17428827	669.367649357	367.102092786	148.417224142	254.259384667	551.813369768	214.081407596	313.568463403	565.336034837	470.862598225	204.112731178	185.664536172	321.885473212	549.904310702	287.577584815	303.011227539	166.976063441	787.892524837	737.496717564	94.6578509594	471.363522787	444.813538392
k__Bacteria; p__Firmicutes; c__Clostridia; o__Clostridiales; f__Veillonellaceae; g__; s__::denovo628451	1.34911255376	31.4971766321	0	0	0	65.7730490563	0	18.0067168475	12.6114742835	38.1294451703	0	0	0	0	6.66175164917	3.81146221031	32.7316724704	31.636670652	20.4248899205	0	70.2093842272	0	0	29.5596204751	0	2.23184893061	86.1352159556	58.6415448458	29.4139670328	15.013773586	63.9250418031	13.4439320813	0	0	48.20024372	34.8296861469	20.1864888331	0	51.3923417038	0	0	0	0	0	20.0992547397	5.81535661221	0	13.2207484483	60.2576684088
k__Bacteria; p__Actinobacteria; c__Coriobacteriia; o__Coriobacteriales; f__Coriobacteriaceae; g__; s__::denovo427112	13.3782164712	12.8423283141	15.9859653041	24.458965459	15.8935340979	3.68267155725	25.7319299763	14.3647843652	38.247524646	0	4.60017572671	8.56941376327	7.56149384872	26.9585844463	12.0461608885	4.57056147062	13.7092998274	12.6323463862	10.4978716342	10.7000221774	6.82927162403	21.6858354282	12.612828111	2.19367519568	22.5096362515	24.1450702067	6.01293984655	0	0	6.10323927926	0	0	7.44912249337	12.8641519822	6.29358306271	9.0075483255	9.66281603448	52.0169338268	0	34.2004364165	43.0576212263	0	18.4352947771	50.6160529561	0	9.5115447334	58.1208286349	37.0460086418	5.87138726203
k__Bacteria; p__Bacteroidetes; c__Bacteroidia; o__Bacteroidales; f__[Paraprevotellaceae]; g__CF231; s__::denovo98764	26.2298047919	14.1718991376	33.4839347812	177.829246521	250.190054902	8.77206411584	137.799817908	44.8411296419	17.2321059707	5.4055668711	50.9492461626	377.78064377	150.804356688	230.528371749	40.3736311182	21.6913443814	18.1395231807	54.7375438412	41.8926146689	349.98788668	0	78.7156302228	220.011530291	21.0934169656	91.9342217479	24.0437531991	4.00862656437	8.84165480411	82.8916391324	27.2202521446	53.9026417389	6.98694838043	64.3571137412	33.9595375559	36.4724459073	24.6216306664	6.90588657772	65.9295820567	0	96.112806342	18.7495898527	12.8902523911	90.3640682382	167.242153221	72.2855302232	63.877429462	111.320072913	38.5074084911	19.7324190812
k__Bacteria; p__Bacteroidetes; c__Bacteroidia; o__Bacteroidales; f__[Paraprevotellaceae]; g__CF231; s__::denovo1044796	502.807564653	123.122409242	520.0249637	1096.45438923	1431.40729883	251.633733454	477.74541737	725.814605542	661.426711747	284.336234763	888.200206604	1988.90162721	1009.29890913	2663.77335217	826.69564598	2011.02719866	170.993208002	196.232348152	697.808099485	643.611862923	33.4401146555	659.865199861	1097.34431726	439.329222271	595.556908923	818.710846102	69.373381844	252.400899249	310.979274363	663.821985307	125.233088581	768.570958183	812.215966061	593.371843237	396.296448676	336.060520231	313.053664582	1144.03392134	37.2405820841	767.111462043	478.183437814	195.349801972	467.787153058	1606.41201114	452.862892436	333.61731043	1281.96620458	291.521792609	438.375384728
k__Bacteria; p__Bacteroidetes; c__Bacteroidia; o__Bacteroidales; f__Prevotellaceae; g__Prevotella; s__::denovo618743	328.945692562	61.9984207875	649.67560388	605.244317381	637.372886824	0	409.64800738	375.650086576	302.462921131	60.6701731903	895.407535549	789.380033774	335.780044517	890.199348311	339.034054711	98.5409120576	0	249.237324722	2.30781124873	786.728743375	0	991.552944015	959.639093376	269.090631525	1272.22092656	430.248882866	2.00431328218	0	36.4202738815	426.457041879	1.67040001069	234.760439388	94.1536037147	743.723962126	217.723320829	67.809572871	259.19455292	518.611599101	24.5882363757	382.925665052	258.345727358	424.611417344	343.659602609	989.042871408	2.96892720784	283.236041097	1135.10255152	10.9110747409	222.945952401
k__Bacteria; p__Firmicutes; c__Clostridia; o__Clostridiales; f__Veillonellaceae; g__Succiniclasticum; s__::denovo627876	2.76505178165	490.28998645	5.23415039864	7.18529987372	5.87806994766	2049.32983411	5.75701461421	18.3584956845	185.60685235	360.523143476	0	2.20344883812	2.00626757992	4.71099131211	22.2555538988	8.75396861736	2290.45138111	823.465381127	2085.1844599	6.55931258404	3764.83034025	27.9536361095	0	1894.48383866	2.29984981981	90.4338980662	2365.64224372	1904.28070612	5101.72659933	64.9251205177	2503.55687868	457.997824436	870.335644517	34.9040139616	939.564914635	5301.23396553	3561.99989554	23.6966220162	2822.9833833	6.13523280141	182.877397633	193.894716038	55.4574325933	33.2371308469	3946.68836903	1459.43979068	23.1482221949	3084.53069898	143.282221519
k__Bacteria; p__Bacteroidetes; c__Bacteroidia; o__Bacteroidales; f__[Paraprevotellaceae]; g__YRC22; s__::denovo919379	217.689855913	2.58843384222	251.149711048	703.272354408	761.902901293	5.08297144037	575.176726067	0	0	1.2710130228	388.47637656	1016.51361345	1212.91049463	470.141852128	0	4.56295677689	1.77102427189	111.886496563	0	1345.16311708	0	281.847774351	686.384286832	98.7153838054	450.219824694	43.9703385535	0	0	0	40.6174667292	0	77.5875899529	67.0421024403	198.93170907	54.9495295115	9.07078843293	0	102.33357244	4.37801535808	262.697495166	182.877397633	128.902523911	437.028194174	734.289994275	0	147.335001803	438.170124711	21.0974915083	5.05395092614
k__Bacteria; p__Firmicutes; c__Clostridia; o__Clostridiales; f__Veillonellaceae; g__; s__::denovo168641	4.04733766129	74.3170129436	0	0	0	157.124992826	0	39.0479154442	10.1189928455	84.3113936198	0	0	0	4.58931378286	36.4472864772	1.90573110515	27.1891524809	15.4909718661	50.6568288392	0	202.78220384	9.86631147945	0	51.3266660508	0	0	158.448585716	97.1067925877	6.95284579979	15.0243928559	124.41068197	45.8182410315	7.44912249337	0	11.7277978128	4.50377416275	151.856220502	0	235.20543425	0	0	12.5067966091	0	0	29.7494202191	4.12571890652	0	44.5006287565	7.74923476307
k__Bacteria; p__Bacteroidetes; c__Bacteroidia; o__Bacteroidales; f__Prevotellaceae; g__Prevotella; s__::denovo905199	609.021320756	117.967948305	562.622226803	108.710929598	382.55483633	12.1064922445	549.792914554	60.7292137014	329.814004231	40.1784903091	501.212606095	1124.93991466	973.984591019	654.837777694	61.8499980588	118.47975399	29.1949492738	70.779493228	6.9234337462	690.138009954	0	233.461519327	435.207548001	91.9658067071	360.122332727	374.150196702	21.0722485689	101.688021151	0	163.199391264	1.67040001069	236.480124041	291.989078733	153.565238339	153.524456306	55.7375165504	39.8458534697	275.267935414	16.6724286795	345.293344949	114.239627232	107.418769926	317.578821743	436.800670172	7.17529143692	50.698182043	763.904915567	63.1728866077	126.731035933
k__Bacteria; p__Bacteroidetes; c__Bacteroidia; o__Bacteroidales; f__[Paraprevotellaceae]; g__CF231; s__::denovo574895	180.965257246	38.0327482323	272.559321043	757.805181628	447.71563827	39.8294055933	521.272863573	57.2361144926	66.582222832	86.1419433139	339.448378406	653.388229709	618.135076024	534.888159741	64.4475268585	52.1438838134	12.3971699032	146.158306565	117.367814333	832.444563279	10.2439074361	457.192202629	493.899452648	51.2992151713	502.001153653	216.223509868	41.8822321454	26.5249644123	56.9540949994	63.8290685503	6.68160004276	203.060280828	71.8062362346	368.534519378	91.8516595751	210.986544016	75.9185940187	233.017155868	47.1924071383	393.736417709	428.765227578	98.8252683321	216.550143178	423.225167871	84.122676366	233.461435415	701.195555576	78.2852137856	67.0452639955
k__Bacteria; p__Bacteroidetes; c__Bacteroidia; o__Bacteroidales; f__Prevotellaceae; g__Prevotella; s__::denovo94208	31.9563957563	241.396606583	7.14823114223	0	3.50550627398	302.875748941	0	242.107844467	307.660329965	509.573653884	9.27702857889	2.70881584116	0	0	87.0243186992	15.2150518057	1522.0535489	409.864271299	565.572021312	12.6702113567	744.045399872	38.5199435444	0	681.398156556	0	71.4235286688	1125.15455333	1729.16556444	83.2698164627	78.0770397151	382.158075765	236.388937157	108.156852468	5.14566079289	478.43930324	95.9099894502	823.474542044	21.9785072973	1408.95044554	11.460539488	9.37479492636	20.7168424212	5.39819808148	21.4445016298	97.7900235246	157.818226182	12.8045071865	573.242714045	247.09703984
k__Bacteria; p__Firmicutes; c__Clostridia; o__Clostridiales; f__; g__; s__::denovo609910	298.174464136	179.416357479	520.676160641	507.459749547	88.8127441622	173.162573727	253.721726648	21.5418107072	39.3230918166	61.9047226423	205.5559992	180.087166335	146.909146057	103.162035365	75.6201833773	15.6022061296	0	128.631111821	117.791000099	93.0151575303	6.82927162403	238.214715618	118.734497771	107.124375816	260.142798943	350.92728757	8.96732307472	0	3.47642289989	142.423247215	6.68160004276	0	125.740086154	44.0514224772	37.7614983763	124.322861904	0	487.894022328	7.07617494342	235.635348488	99.3063907845	203.255129197	281.527606704	130.481571763	18.8232550299	166.075884247	160.463687425	42.8121369753	46.6396114188
[truncated: 29 more columns]
