# Supplementary material for: Heritable Bovine Rumen Bacteria Are Phylogenetically Related and Correlated with the Cow’s Capacity To Harvest Energy from Its Feed
Source: mBio. 2017 Aug 15;8(4):e00703-17. doi: 10.1128/mBio.00703-17 (PMC5559629; doi:10.1128/mBio.00703-17)
Supplement: TABLE S2 [file mbo004173383st2.txt]

#OTU ID	1	3	4	6	7	8	9	10	12	14	16	17	19	22	24	26	27	28	29	30	31	33	38	40	41	45	48	53	55	56	57	60	61	62	63	65	67	68	69	71	72	73	74	75	76	77
k__Bacteria; p__Bacteroidetes; c__Bacteroidia; o__Bacteroidales; f__; g__; s__::denovo246439	3285.92645916	3308.2523083	2571.8847668	42.811927209	2832.17817448	535.454735897	113.03585417	43.4000094852	1862.40210269	1506.08401172	257.033414562	0	10.8449331707	2062.4349989	488.289022146	2235.57307494	16.9845762034	29.3207724229	32.8903899327	942.899373104	10.0224000641	1222.49600845	3334.49771502	3117.79952871	2043.9931859	52.0356556222	226.564831286	1802.26986115	14.3400369352	7.31166293691	2345.34046946	1182.42309452	3398.14292578	4.51127240405	34.128558775	9.87814810713	204.017197059	1.28566598141	1496.10287296	1110.62829792	5.17831396738	0	957.756822972	2152.70376794	4.51975358303	348.920458257
k__Bacteria; p__Bacteroidetes; c__Bacteroidia; o__Bacteroidales; f__S24-7; g__; s__::denovo610253	139.770327432	244.686105013	336.154828421	90.8731474375	125.511593512	105.910936615	81.1470094732	172.941962284	215.496342385	175.551200303	88.3071466489	79.8313724039	103.840310083	318.771685077	90.5584508139	158.484717799	4.00862656437	14.7360913402	151.409534822	114.469050459	92.9214585761	95.0485999478	120.303617091	908.509239212	156.4262044	71.8300397464	222.243990932	162.642939634	222.149647822	162.356757619	113.658626841	99.2330837874	108.72131398	86.9072008509	38.5601298452	42.2747162349	44.4544297033	49.1255965501	216.179897584	73.3643927325	55.597527034	55.0491046525	118.436487612	80.7914084191	79.4193932817	87.8404659612
k__Bacteria; p__Firmicutes; c__Clostridia; o__Clostridiales; f__Lachnospiraceae; g__; s__::denovo746686	45.6312496557	3.32006965506	6.97757758602	2997.03273107	46.5388242794	1312.8403972	1418.95122337	1876.52500875	13.9870454456	20.8185521786	72.6357417545	5436.97686386	854.623292027	7.7170581027	2685.57519976	59.4493850663	13362.0462411	8247.46170825	741.090712714	498.219883451	5998.13568532	474.348003506	57.8399636483	12.633781293	51.561372095	4142.1775282	4728.61224033	149.360463136	418.036179741	697.471375597	330.924575816	1990.38387007	24.9589197805	13690.7672716	10192.1620929	3683.70141306	4161.7482219	3473.45528808	48.6538880751	141.468507079	4683.84944003	16820.8661562	3.92557692397	7.6536451012	3439.72154502	304.332187547
k__Bacteria; p__Firmicutes; c__Clostridia; o__Clostridiales; f__Veillonellaceae; g__; s__::denovo875125	69.1715957581	37.6549605771	3.15650587426	1467.9239659	2.32373861659	346.812771456	460.168390193	807.652064493	0	4.71099131211	55.5841576085	712.898718482	352.030249428	66.7842330411	926.810474378	56.6581111498	1549.52522603	1002.59684709	465.290258144	368.533703935	949.178364161	412.07003486	28.3203118106	21.5721537133	40.5133856226	648.442440467	1164.46633999	67.8769307753	262.623101023	308.504644505	243.275955261	484.125882856	46.5354182689	1532.50104387	1734.39834921	1242.32665281	1002.04581319	1055.4931044	12.0390151571	161.606724353	1258.94291105	763.966411243	87.7221271842	19.6212745114	658.605985428	242.910651721
k__Bacteria; p__Bacteroidetes; c__Bacteroidia; o__Bacteroidales; f__[Paraprevotellaceae]; g__; s__::denovo698975	160.88452892	110.814227818	270.566335557	328.71680804	84.725605063	225.088848243	419.004151206	519.341357083	222.74823979	464.643152691	345.695027197	263.016591674	428.583877887	166.257498912	160.504967111	122.290606957	379.578654877	73.6804567009	50.2725044322	113.372998491	161.407859014	58.6979837139	134.680166404	68.5875534701	261.291036706	395.96796045	124.661309402	238.916570589	353.460686596	228.105641234	190.873531967	293.243327867	119.962880331	205.657959897	589.508644967	374.677590826	429.694101804	568.923179198	138.108177608	242.666034055	447.55486497	345.360404253	223.617004229	120.209596643	272.961839042	352.506726077
k__Bacteria; p__Firmicutes; c__Clostridia; o__Clostridiales; f__; g__; s__::denovo21902	7.20059044842	26.8144652177	16.7540265423	21.065520311	28.0983698914	44.3078686039	33.6066798566	26.3537670884	4.66788309006	4.58931378286	63.996978325	8.85512135944	13.8485177108	18.2180185684	18.3374531726	17.1353114378	8.01725312873	0	0	24.4129571171	3.34080002138	7.44912249337	90.7899050885	9.20284920211	4.68739746318	31.1760397902	56.9886632963	0	53.1546865606	34.5660752001	85.5297181976	10.8923918821	2.6613864759	5.16128971606	5.8454919566	50.9864886154	7.76748884579	14.8515899803	1.6052961932	21.056374552	19.4922743749	15.1876189108	20.1541485417	35.8709030632	11.0253379456	34.6744587891
k__Bacteria; p__Bacteroidetes; c__Bacteroidia; o__Bacteroidales; f__; g__; s__::denovo311676	5039.70575551	3716.86530632	3411.40032948	17.0167209875	2035.81184557	66.286833408	62.8623204241	9.08360338334	1163.83937767	2353.83217034	96.2947895728	6.8546499137	23.3035545172	1592.65243211	500.157944614	2119.37025388	2.00431328218	20.6305278763	17.4355755483	241.070244586	1.67040001069	1933.71509191	4346.41761826	2606.07891514	3051.65815301	474.302903242	314.610310927	4259.78517913	38.3237857491	12.7434517462	1705.59790764	2061.26976744	1994.68475622	5.33104067734	13.1049047996	3.3821278686	463.695407329	6.42832990703	1154.72751552	1801.47775445	3.40437845576	6.28952747994	925.17516065	1703.39620193	7.34627148048	430.602274865
k__Bacteria; p__Bacteroidetes; c__Bacteroidia; o__Bacteroidales; f__Prevotellaceae; g__Prevotella; s__::denovo794443	368.264280464	360.917735255	524.262357781	99.3098103612	220.603167907	30.9984207498	281.459371156	24.1332558227	954.719569394	813.445697683	615.126569325	14.5974746369	11.5390562437	374.749085782	175.325464143	677.126487686	6.05246274709	0	10.4292686997	208.597509743	0	356.346192474	509.322640665	409.353569073	484.142953079	224.981425749	44.3810408394	629.657582042	11.991874407	7.31166293691	232.900060741	426.638871867	201.664920578	2.99052899467	0	0	287.505820832	22.8404396056	306.021646452	283.412645506	0	0	256.558312653	270.235587333	75.1408335936	315.0609888
k__Bacteria; p__Bacteroidetes; c__Bacteroidia; o__Bacteroidales; f__; g__; s__::denovo582030	2572.92485217	2453.51232223	3255.08564437	450.263284851	1211.51214052	835.512984212	1529.1893976	723.421041241	2961.72974184	1807.67431729	723.830424037	24.9941730944	748.593134345	1516.14353852	524.967011476	1552.1605699	135.584033679	26.3735541548	31.3412671479	729.264244774	367.471454093	729.091469772	1312.56807201	1512.22908437	681.552513415	111.397222543	672.207324362	1517.81731373	1612.40651017	665.236969452	1576.40811751	835.688806666	2462.72419125	4.68102336533	371.93230554	156.860842701	582.36021254	48.7798903427	2791.69687363	1070.89139279	371.449339943	675.955236838	1468.79191923	1965.82867043	570.273496369	584.66350083
k__Bacteria; p__Bacteroidetes; c__Bacteroidia; o__Bacteroidales; f__; g__; s__::denovo113091	953.776569439	621.602214834	765.782229741	310.833615532	897.397563089	478.981001028	135.40199011	85.3060301532	1356.42443033	917.319919178	401.658049379	166.517394722	117.935367244	487.339576109	189.475425544	501.487424664	82.1517169804	53.0499288247	303.669248806	354.137600156	161.707925217	789.868598581	848.653547536	1126.5074705	997.957995016	163.819482373	195.786382166	451.268819017	94.6975995278	360.75514141	727.651679267	318.250653926	335.294740168	39.9683118135	163.947813159	212.817678774	149.781469646	443.162212329	672.070457646	281.26671314	24.8898023479	332.899120814	453.650584002	632.206216686	233.142546712	399.287356949
k__Bacteria; p__Bacteroidetes; c__Bacteroidia; o__Bacteroidales; f__Prevotellaceae; g__Prevotella; s__::denovo812512	2.83187845578	0	0	40.5488188895	0	75.072534704	43.4790801121	67.2632601956	0	0	8.38202368093	247.760389402	90.1444106097	0	63.0830936363	21.4389542779	16.074029158	67.4831996499	13.9056915996	18.288479298	34.95421182	22.3473674801	0	0	0	34.7161455405	5.45553737043	19.0603834658	0	53.2941700177	14.3792623799	6.53543512927	0	75.0909431023	97.2926458662	67.8603117595	133.738747434	96.6418492164	0	10.3443775957	141.736872901	70.7276284967	0	0	34.277327959	36.2046964643
k__Bacteria; p__Firmicutes; c__Clostridia; o__Clostridiales; f__Ruminococcaceae; g__Ruminococcus; s__flavefaciens::denovo887467	2614.34233779	2071.51458198	2700.6180133	3892.76163221	1883.1192637	3703.93250988	4395.78078045	4145.51878174	2135.97962018	2517.43872148	1957.38971077	3988.70659275	3166.19452831	1889.64214703	3538.13701275	1849.33398484	5346.8001083	2216.04574174	3070.03946393	3184.91725917	4211.59513012	2289.45544078	1044.57879276	1424.13671616	2010.98701962	2510.14167912	2050.18844758	2144.54109626	1687.17886991	1682.15312826	1834.44824699	2387.32934542	1784.65002213	4198.18677414	2893.10049156	3808.70291624	4678.75054785	3261.52589991	2327.17139168	3101.73325574	4958.03044672	4334.09789517	2705.815158	1620.34062196	4077.95715612	3276.54203658
k__Bacteria; p__Bacteroidetes; c__Bacteroidia; o__Bacteroidales; f__; g__; s__::denovo467472	731.75846765	1000.16332938	462.738405821	239.359540613	159.944838559	852.761074714	618.208832483	361.362305493	1639.28726696	1629.86820904	2075.07566147	77.2124379027	622.508251337	554.597643551	275.673203601	908.735113249	149.777501624	5.89443653608	159.479865028	751.132909896	36.6246118307	1102.70420496	1684.52278831	944.289134539	1579.40197016	763.581819349	413.371834294	1160.20210158	765.950709257	889.116503863	1037.01237638	1001.5884861	511.061965436	116.548164787	346.752209878	288.709377073	793.17256446	428.874715821	610.546418366	404.851969691	596.103061683	502.748869359	554.586781656	204.860194492	406.250572627	403.546898657
k__Bacteria; p__Bacteroidetes; c__Bacteroidia; o__Bacteroidales; f__Prevotellaceae; g__Prevotella; s__::denovo65476	12.2128322792	7.85115662857	4.15870376023	0	8.0807532308	1.82096624111	0	2.8635408255	30.9438921461	32.4204507805	0	0	0	30.7868039831	0	13.1884595686	6.05246274709	0	0	0	0	0	4.62962962963	22.2932865039	0	0	0	0	0	0	19.0306887679	0	14.8266921305	0	0	0	3.00544663427	0	23.6763531199	1.33927973536	0	0	28.5329470083	27.4067735028	0	2.70532226297
k__Bacteria; p__Bacteroidetes; c__Bacteroidia; o__Bacteroidales; f__; g__; s__::denovo103806	17020.0299235	14048.8641938	9471.56506759	3140.37245659	9005.00468072	4602.50039473	4478.69956805	1817.50217155	4469.59976702	3642.62634684	3964.05758393	298.826092994	2651.34480484	14712.8306673	2302.20713319	8252.40336293	247.374909931	957.615043828	3676.5352983	4197.21159265	850.826228118	14557.0311152	13810.636033	3892.22848408	8030.12455534	5025.10448806	3812.71419157	4719.89691097	3827.80082019	4989.50411639	9079.45700339	9592.98237947	4307.33094066	90.0506033178	2591.75487196	3839.24333233	3155.34606562	1687.47657522	6233.16978553	6159.1803814	711.009325727	2510.54233596	4047.84807027	7395.77200265	1751.97390393	4796.33005061
k__Bacteria; p__Firmicutes; c__Clostridia; o__Clostridiales; f__Veillonellaceae; g__Succiniclasticum; s__::denovo462168	180.660634575	253.523701236	51.7775370707	19.2912925265	187.30081089	12.1393129548	20.3355111877	13.9961893476	37.7402340216	55.9304447146	45.3192169036	0	32.8851614855	135.225388511	37.8833726731	164.190592673	0	0	24.3349602993	93.8566157223	5.01120003207	285.145799843	345.134702094	178.596176234	229.350298521	106.452082673	107.03638439	34.8036872886	0	32.0029984402	259.432847797	77.3538895881	179.6973217	5.98105798935	0	5.12179079152	46.1215276567	4.23822282182	96.0284421236	121.283263547	7.05693747903	3.68096352901	58.4470783952	155.297409113	23.9178874232	32.0875208886
k__Bacteria; p__Firmicutes; c__Clostridia; o__Clostridiales; f__Lachnospiraceae; g__; s__::denovo780334	124.735164291	171.320146611	48.9436462112	1.58084271563	77.5877628027	61.9114662398	57.7108640585	9.15110466142	245.624070641	197.346103517	414.223787002	0	0	65.6921552708	15.3557263697	136.45987151	0	2.94721826804	0	54.8654378941	0	71.8062362346	92.5198994779	131.409640014	46.4729008876	41.1696385737	32.3151292448	80.1741357555	0	0	101.833918701	122.184479333	80.4949631253	0	0	0	107.046639035	0	17.3541437673	62.674559102	3.28985245012	0	70.1740492937	34.1686026345	6.46604461339	56.2401837287
k__Bacteria; p__Firmicutes; c__Clostridia; o__Clostridiales; f__; g__; s__::denovo443895	3754.14617226	3669.6872089	3086.7325669	123.039430383	5995.28342236	1204.69292582	1053.45525787	266.49568266	4643.73885667	1292.73282006	1160.42163519	8.62567418558	306.803135448	2655.97741159	705.098508426	3337.8889314	12.0654025936	29.3207724229	381.103703874	2490.54294006	6.68160004276	2283.8238491	4543.49070178	6397.60816581	1705.49173135	546.373057248	1219.8021634	3226.6743434	73.3661534344	544.705286524	2806.56061681	1862.1376043	2315.18625415	2.34051168266	137.832907765	21.5697986814	785.422646965	15.9998290933	2518.99092854	2674.87748167	86.1978264452	0	1833.93882192	3833.28723748	211.44807029	1106.5418462
k__Bacteria; p__Bacteroidetes; c__Bacteroidia; o__Bacteroidales; f__Prevotellaceae; g__Prevotella; s__::denovo780566	178.860486963	59.2351374574	77.1444767918	37.0274268101	63.8973601107	45.6081453297	118.29873813	47.7060294605	290.657984471	118.393037866	226.436007689	0	2.30781124873	191.412172335	25.9864218907	111.483743334	27.9957354609	5.89443653608	0	76.0408567437	1.67040001069	56.0129950148	116.770935197	147.00120162	77.1415212704	72.6119862908	53.7272396837	101.662618619	15.9070140239	27.7892835119	71.4713286838	127.497454439	123.630708305	20.0241280853	20.4592218481	31.9844177859	128.588485993	49.8394252151	158.847604209	105.848080563	3.5189044614	8.72277121688	252.170236856	186.225395773	23.425151998	118.19842464
k__Bacteria; p__Bacteroidetes; c__Bacteroidia; o__Bacteroidales; f__Prevotellaceae; g__Prevotella; s__::denovo475173	124.60871501	95.3363543461	461.449142473	39.2634716399	322.447119764	143.415928844	306.24898911	179.670051846	1496.26701416	1139.30364744	620.738053449	54.8371993096	131.311903475	343.373834918	80.3792813125	185.266857915	0	175.77322428	34.8176900478	166.693733559	155.501753361	214.523712471	253.175156155	193.751173	38.3702237631	39.3394375578	18.6762858187	224.709235515	91.1789383271	236.361203544	596.727028374	314.812022716	277.901194066	59.3643938778	41.0115688613	128.905886671	380.232769395	38.1796256042	308.997622142	90.7483841132	130.751814842	134.274509358	377.792082858	224.797346975	151.30737774	164.217160683
k__Bacteria; p__Bacteroidetes; c__Bacteroidia; o__Bacteroidales; f__; g__; s__::denovo67695	1308.83282158	634.746044429	987.129491701	67.352512755	352.195518175	17.8471518927	14.4442613363	39.5194691388	934.511202104	857.75796979	4.56295677689	5.08362564181	10.4978716342	545.93426194	136.993071	644.227361032	16.074029158	26.3735541548	3.47642289989	91.4158483154	26.726400171	188.307207429	1140.60309004	439.848551033	382.36122326	8.41272845816	28.8627025861	276.875590394	0	58.0573198355	218.313739537	468.002692974	552.714376615	39.1485435402	6.78810588088	1.73966292291	209.450273317	27.0786624274	946.022245901	224.035121641	1.09661748337	20.8063157602	342.672205614	440.246781168	10.6923892407	264.791708871
k__Bacteria; p__Bacteroidetes; c__Bacteroidia; o__Bacteroidales; f__; g__; s__::denovo836347	328.662595348	299.738910923	287.162676334	7.36534311451	130.911915264	23.9702276813	28.2775988937	2.47452476752	263.976231359	451.426501025	15.2378658869	0	25.7379359278	122.024693357	30.7114527395	8.35181171676	0	0	0	53.1913622786	0	0	112.123486062	112.085131003	51.1602983508	0	30.8577573629	41.5674966099	76.4908951924	39.9978640094	14.1794813253	4.35695675285	125.691062257	0	17.5364758698	11.4972546198	5.50314874833	0	202.282513927	32.3089399257	13.3318689298	15.0122986968	159.207283568	100.036954152	20.6516630231	20.1401704209
k__Bacteria; p__Bacteroidetes; c__Bacteroidia; o__Bacteroidales; f__[Paraprevotellaceae]; g__CF231; s__::denovo847923	80.4895619877	97.4451308052	82.3738867688	97.9301528496	228.059180514	157.492392386	189.837366334	117.266922433	428.137242114	516.084488424	328.511965158	20.5639497411	83.8791505507	30.5746816171	34.8177567371	205.048106196	18.1573882413	123.177526228	10.4292686997	141.48117466	36.2520466171	92.3636112487	394.920686346	204.320394829	65.6235644845	45.0495467351	21.0974915083	118.697379883	94.6078202775	171.978725194	105.63198776	52.4886487722	49.0666315927	23.01465708	67.2153533085	43.4816724058	215.574716547	332.082540392	169.664102905	60.6299325443	85.0063589674	147.933879466	249.361036031	43.6690261039	80.5131357443	34.7164175677
k__Bacteria; p__Bacteroidetes; c__Bacteroidia; o__Bacteroidales; f__Prevotellaceae; g__Prevotella; s__::denovo1038323	0	14.0128102375	0	37.0210056919	0	4.04643765159	49.9067280538	49.0080801906	0	0	36.9292102683	24.7647259205	46.5098873848	0	1.82796642391	2.08795292919	60.2623624785	2.94721826804	17.4355755483	2.0361829714	98.5066884095	14.0032487537	4.62962962963	0	0	74.988149504	51.5290979584	9.88641391168	11.8444105205	37.7763885657	2.3826202151	0	0	2.17076072139	35.0690496434	13.5285114744	3.00544663427	28.5639682703	0	21.8697499621	16.4025073742	66.0456722032	0	0	16.9717826962	9.46509572383
k__Bacteria; p__Bacteroidetes; c__Bacteroidia; o__Bacteroidales; f__Prevotellaceae; g__Prevotella; s__::denovo332756	442.438303747	611.227933853	136.429928751	8.76564299763	672.356028826	59.8768227538	100.111590294	27.5358613591	1003.81637636	733.448888524	249.644415809	1.77102427189	5.88224913678	1112.79653715	414.238903211	1041.20263208	2.00431328218	5.89443653608	20.9119984482	410.846484819	8.22781164894	265.772573691	649.192790237	381.638040165	154.753012854	51.9585302451	21.8221494817	706.691804878	24.322542594	7.60382045856	319.720249099	223.02090904	615.388383494	4.51127240405	2.9227459783	6.66705775999	369.871111993	1.28566598141	578.752047314	522.733628873	3.5189044614	12.4150020736	986.142203881	389.140238854	39.6369547982	86.5570387895
k__Bacteria; p__Bacteroidetes; c__Bacteroidia; o__Bacteroidales; f__Prevotellaceae; g__Prevotella; s__::denovo784100	65.3247381192	140.558957444	314.409814904	0	93.6638666673	3.64193248221	1.63773605918	5.33806559302	334.507212539	406.25207381	2.27767604158	0	20.426540139	314.381146931	63.4480291634	59.8546530964	0	101.688021151	17.4355755483	15.795504912	6.68160004276	28.0064975074	64.7302420296	172.009786014	37.4991797054	5.93785441569	5.45553737043	36.3582260388	0	0	55.8572902032	44.9953867262	493.863431237	0	3.39405294044	19.7796546472	58.619262962	0	247.37642872	51.1412454232	3.96717047836	0	424.936962588	109.302711518	11.9324292504	44.2787044746
k__Bacteria; p__Bacteroidetes; c__Bacteroidia; o__Bacteroidales; f__Prevotellaceae; g__Prevotella; s__::denovo996651	1109.77182765	149.616619662	28.9032040339	6255.05931835	37.2459592048	6117.4574146	10898.5219978	44408.6826606	54.2833075964	116.695826191	676.761085195	13957.0959254	14420.2202128	2106.34895547	9818.96898546	3447.60982117	9720.02018688	39654.496359	3022.60164272	1784.74836042	13938.7710303	2404.19395786	167.673101782	98.3649980381	918.811105024	5952.64505938	9361.17968123	2444.13932286	1077.40071523	6648.99507819	4680.85412909	9633.3932869	37.9854575541	7089.65813041	19445.4335917	13820.4642055	13861.6644007	4428.92536188	78.4298267315	2468.05517016	16794.8139905	16544.4796779	89.5777286681	278.824833714	22458.4210137	2312.62184474
k__Bacteria; p__Cyanobacteria; c__4C0d-2; o__YS2; f__; g__; s__::denovo709798	8.36198201908	0	0	3.16168543127	2.32373861659	0	8.2862057927	38.9225233831	8.81379535249	0	0	0	2.30781124873	0	0	4.50627685513	28.1789546522	0	0	0	18.2502117131	0	0	0	0	0	0	0	26.8227752184	4.76656919033	7.26167468751	0	26.9042835156	87.3756835145	23.3819678264	1.64246494569	20.9578535511	8.01544241048	12.6604910001	3.95436660933	14.0849083962	14.7701771524	24.4665410567	6.89285911645	8.37279589454	22.8309363172
k__Bacteria; p__Firmicutes; c__Clostridia; o__Clostridiales; f__; g__; s__::denovo260078	0	0	1.12140938732	191.683989062	2.32373861659	0	0	2.47452476752	0	0	2.27767604158	329.818693275	21.9153083713	0	361.348290063	2.23184893061	249.483396604	117.585910207	118.358761743	0	233.038372058	0	4.62962962963	3.0676164007	0	28.7397284363	328.78280928	0	68.1789645016	16.8448013176	0	0	2.6613864759	495.693733716	192.884191158	118.625281742	0	112.322564887	1.42483023148	0	226.697024447	247.486003997	0	0	73.3938690327	0
k__Bacteria; p__Firmicutes; c__Clostridia; o__Clostridiales; f__Ruminococcaceae; g__Ruminococcus; s__::denovo255935	0	0	0	33.1334858463	0	28.7295687305	17.3296314675	47.5195172367	0	2.41633442068	9.11830886006	57.4963983909	6.9234337462	0	46.4342385606	0	43.198740474	20.6305278763	13.9056915996	25.2053077129	16.7040001069	0	0	0	0	17.1303275319	6.61037422414	0	42.2389253661	10.0680096294	4.76524043021	7.75608658895	0	50.6523644591	28.471096189	41.5438492831	14.4998624503	27.6861199517	0	2.39332931254	34.6841857151	64.6180267139	0	0	36.0101033938	0
k__Bacteria; p__Firmicutes; c__Clostridia; o__Clostridiales; f__Veillonellaceae; g__; s__::denovo122216	0	0	0	278.053692772	2.32373861659	34.1397411215	43.3355707149	146.055501862	0	2.29465689143	0	150.11395658	108.931214498	0	144.786614954	0	282.398305674	331.268225543	6.95284579979	48.3478842797	163.776477231	0	0	0	0	100.591353635	70.2094117446	2.96085746432	36.1184808977	35.2807386136	58.8719524581	61.1449054729	0	510.491308926	466.460453054	242.543391797	235.704508619	219.014684961	1.42483023148	21.9857198622	305.776204896	231.52440202	4.83234419737	1.25868809457	281.112985473	36.3089520405
k__Bacteria; p__Firmicutes; c__Clostridia; o__Clostridiales; f__Veillonellaceae; g__; s__::denovo949234	0	0	0	33.4996136126	2.32373861659	7.02819306851	0	0	0	0	0	13.9387470012	18.4657904267	0	15.3837546841	0	18.1178653407	113.476894223	0	6.10323927926	29.6946349789	0	0	3.0676164007	0	31.2531651673	7.03249716942	18.9307334307	0	0	0	6.53543512927	18.5520152127	43.2015208845	43.2710764107	33.5764016203	45.0424471123	14.2797526639	4.63542261788	17.0407762725	28.0071956688	20.1513579405	4.93395088733	4.11095124145	19.8520294689	29.5010105685
k__Bacteria; p__Firmicutes; c__Clostridia; o__Clostridiales; f__; g__; s__::denovo869511	55.6932292598	44.2654937563	128.656481503	0	19.7421476122	0	0	0	147.755327997	86.1461638565	0	0	0	91.7257629631	4.38735039135	0	8.96732307472	0	0	0	0	0	19.0788720571	49.2730900427	0	2.96892720784	0	0	0	0	0	0	99.7831960885	0	0	0	1.75659557724	0	57.9668911655	0	0	0	106.559530847	14.647196846	0	10.7166058954
k__Bacteria; p__Bacteroidetes; c__Bacteroidia; o__Bacteroidales; f__Prevotellaceae; g__Prevotella; s__::denovo267613	2502.51771544	1034.90811914	712.02016277	171.53725715	2390.93641103	499.919518876	1172.73327061	469.256378964	4502.81001379	4583.90486925	3605.10278973	70.088076235	503.92095586	8595.24565509	938.217241209	2697.36573988	39.1110681085	67.4831996499	485.285518785	1438.45179078	399.633308903	1442.36215998	1317.00960094	5587.80143958	2271.20032256	321.090391777	381.509800627	1554.76400783	866.095623049	1293.49098455	1798.62446467	1512.57619836	2250.7919986	39.9902831045	170.640326804	237.462388596	1197.40042979	142.171912732	6671.4607114	1427.33879972	437.145117424	116.250824037	5711.45161853	5661.52729693	893.310810244	1456.10015936
k__Bacteria; p__Bacteroidetes; c__Bacteroidia; o__Bacteroidales; f__[Paraprevotellaceae]; g__CF231; s__::denovo222939	134.626174572	147.885101249	296.315231012	25.6403478618	79.9969040162	26.036134137	7.50321511241	45.2004669856	184.933015716	413.002231618	33.1025386705	17.0219011973	17.4213053804	131.986796611	60.8886451959	271.842030969	42.2091476275	23.5777461443	10.4292686997	84.399026207	0	100.707729975	115.668047626	80.7692257487	226.806062917	0	44.3890967743	65.8692477378	0	9.53313838065	111.334126608	169.260316874	12.736119017	0	6.78810588088	13.5285114744	87.6825793664	2.95255684041	418.425903991	38.0147616221	32.9097027485	127.812971751	135.142943975	121.665902599	9.29256251083	76.6449528669
k__Bacteria; p__Bacteroidetes; c__Bacteroidia; o__Bacteroidales; f__; g__; s__::denovo730090	564.472899404	491.770253772	667.702019664	27.1890849864	244.275228245	131.542565583	107.930381705	24.6723205336	135.363388148	388.869313925	22.4580483355	0	33.454364615	220.146211693	106.758667045	340.193832856	32.9149090707	5.89443653608	17.4355755483	189.490131674	3.34080002138	225.552819896	369.440611423	533.799862194	285.197994335	71.1082413426	44.3850688068	423.791272864	53.1500803509	5.35088423362	163.140298561	111.033819215	376.460061235	2.99052899467	29.227459783	0	119.949963854	183.073685995	291.098001075	235.468715621	23.6595303027	47.68051575	238.298987933	196.877429772	29.8239785628	442.326130233
k__Bacteria; p__Firmicutes; c__Clostridia; o__Clostridiales; f__; g__; s__::denovo973247	105.567522802	157.107577174	167.390429023	206.999872599	16.2875209653	571.018395359	544.96068209	455.449950696	113.275073758	134.538624743	103.430563869	582.266028893	335.720021791	241.881312632	488.395566859	123.062926913	835.075230673	17.6833096082	307.74164322	229.733282434	610.68200141	222.867831197	58.4003171868	179.768466444	172.230484905	187.704542661	156.761430617	182.882438835	67.3426533997	187.34475589	74.1699699188	279.417989867	299.917311707	941.487706451	833.318894601	646.29260623	1363.85338474	424.490528191	164.501942113	420.597212565	368.005364133	612.299795422	365.269814461	198.581378011	266.206226964	270.748911465
k__Bacteria; p__Bacteroidetes; c__Bacteroidia; o__Bacteroidales; f__; g__; s__::denovo629416	238.127024242	171.125037079	124.326469008	386.530137522	57.9054883549	194.582625955	424.700350063	265.739068018	182.386769269	159.68298868	490.255309171	293.68323958	460.054745151	285.316612345	297.756263098	299.952994209	583.912915936	1201.17428827	669.367649357	367.102092786	148.417224142	551.813369768	204.112731178	321.885473212	549.904310702	787.892524837	471.363522787	296.161915168	1004.93740707	538.365364647	294.484910899	399.005481914	331.471825374	355.427415064	550.288431795	868.783570675	420.190619246	483.901535925	447.477153633	362.1174815	634.495965431	654.652115265	193.8269353	490.286811859	483.004976364	421.39683569
k__Bacteria; p__Firmicutes; c__Clostridia; o__Clostridiales; f__Veillonellaceae; g__; s__::denovo628451	1.34911255376	0	0	65.7730490563	0	18.0067168475	12.6114742835	38.1294451703	0	0	3.81146221031	32.7316724704	20.4248899205	0	29.5596204751	2.23184893061	86.1352159556	58.6415448458	29.4139670328	15.013773586	63.9250418031	0	0	0	0	20.0992547397	13.2207484483	0	2.49562641471	2.46418917087	4.93717445506	15.7218972229	0	59.0248919552	66.1838603308	31.642342743	37.3870269073	43.3799380427	0	7.54436057814	39.2893221993	31.5098332469	13.9525381982	0	25.8910428912	18.874531463
k__Bacteria; p__Actinobacteria; c__Coriobacteriia; o__Coriobacteriales; f__Coriobacteriaceae; g__; s__::denovo427112	13.3782164712	15.9859653041	24.458965459	3.68267155725	25.7319299763	14.3647843652	38.247524646	0	8.56941376327	26.9585844463	4.57056147062	13.7092998274	10.4978716342	21.6858354282	2.19367519568	24.1450702067	6.01293984655	0	0	6.10323927926	0	7.44912249337	52.0169338268	34.2004364165	43.0576212263	0	37.0460086418	31.2600355019	0	0	11.9106751524	7.06564052214	19.2055307691	2.17076072139	0	3.28492989138	0	0	11.8585491954	7.85074826856	1.21114348901	0	6.32282820224	21.6007306753	3.63952671595	2.70532226297
k__Bacteria; p__Bacteroidetes; c__Bacteroidia; o__Bacteroidales; f__[Paraprevotellaceae]; g__CF231; s__::denovo98764	26.2298047919	33.4839347812	177.829246521	8.77206411584	137.799817908	44.8411296419	17.2321059707	5.4055668711	377.78064377	230.528371749	21.6913443814	18.1395231807	41.8926146689	78.7156302228	21.0934169656	24.0437531991	4.00862656437	8.84165480411	82.8916391324	27.2202521446	53.9026417389	64.3571137412	65.9295820567	96.112806342	18.7495898527	72.2855302232	38.5074084911	15.387081644	45.2254156571	5.13963128768	21.4411560128	24.7562920765	48.8639271055	8.97158698402	12.6335978375	5.21898876874	23.2880410694	7.63421753288	91.3346641778	29.9845708566	18.595742341	17.2192937002	73.4352946618	41.0189721191	18.9180737266	36.0514177163
k__Bacteria; p__Bacteroidetes; c__Bacteroidia; o__Bacteroidales; f__[Paraprevotellaceae]; g__CF231; s__::denovo1044796	502.807564653	520.0249637	1096.45438923	251.633733454	477.74541737	725.814605542	661.426711747	284.336234763	1988.90162721	2663.77335217	2011.02719866	170.993208002	697.808099485	659.865199861	439.329222271	818.710846102	69.373381844	252.400899249	310.979274363	663.821985307	125.233088581	812.215966061	1144.03392134	767.111462043	478.183437814	452.862892436	291.521792609	602.047866286	593.965014378	649.630596496	510.367613931	636.40588844	152.405608649	81.219780762	219.477863691	262.892569395	356.879673327	294.705244618	960.660015331	390.61892241	942.818119671	138.870523094	592.359644825	219.531343757	322.266644617	302.664098328
k__Bacteria; p__Bacteroidetes; c__Bacteroidia; o__Bacteroidales; f__Prevotellaceae; g__Prevotella; s__::denovo618743	328.945692562	649.67560388	605.244317381	0	409.64800738	375.650086576	302.462921131	60.6701731903	789.380033774	890.199348311	98.5409120576	0	2.30781124873	991.552944015	269.090631525	430.248882866	2.00431328218	0	36.4202738815	426.457041879	1.67040001069	94.1536037147	518.611599101	382.925665052	258.345727358	2.96892720784	10.9110747409	150.23465462	27.2605606682	350.558917188	300.95862601	199.049473466	318.187010159	6.51228216416	0	11.5206130528	168.46752645	0	681.619548878	92.5924106416	23.7450897465	0	806.621204233	611.103035989	290.644300294	40.3850239982
k__Bacteria; p__Firmicutes; c__Clostridia; o__Clostridiales; f__Veillonellaceae; g__Succiniclasticum; s__::denovo627876	2.76505178165	5.23415039864	7.18529987372	2049.32983411	5.75701461421	18.3584956845	185.60685235	360.523143476	2.20344883812	4.71099131211	8.75396861736	2290.45138111	2085.1844599	27.9536361095	1894.48383866	90.4338980662	2365.64224372	1904.28070612	5101.72659933	64.9251205177	2503.55687868	870.335644517	23.6966220162	6.13523280141	182.877397633	3946.68836903	3084.53069898	175.637800211	2054.12310826	831.882993147	131.919499369	606.919127562	17.4053764123	2278.87393802	5050.50919141	6488.37770996	796.746035819	707.358343436	45.2453448485	1360.04554338	3246.87274811	2625.04398724	0	42.552696364	2988.11088053	1396.83640944
k__Bacteria; p__Bacteroidetes; c__Bacteroidia; o__Bacteroidales; f__[Paraprevotellaceae]; g__YRC22; s__::denovo919379	217.689855913	251.149711048	703.272354408	5.08297144037	575.176726067	0	0	1.2710130228	1016.51361345	470.141852128	4.56295677689	1.77102427189	0	281.847774351	98.7153838054	43.9703385535	0	0	0	40.6174667292	0	67.0421024403	102.33357244	262.697495166	182.877397633	0	21.0974915083	84.1382039028	0	0	45.0324523101	52.2212679222	443.359888796	2.99052899467	0	0	89.3854970739	0	431.115714413	77.7498512992	0	0	674.846551898	308.487275568	32.9043656668	92.8918703918
k__Bacteria; p__Firmicutes; c__Clostridia; o__Clostridiales; f__Veillonellaceae; g__; s__::denovo168641	4.04733766129	0	0	157.124992826	0	39.0479154442	10.1189928455	84.3113936198	0	4.58931378286	1.90573110515	27.1891524809	50.6568288392	9.86631147945	51.3266660508	0	158.448585716	97.1067925877	6.95284579979	15.0243928559	124.41068197	7.44912249337	0	0	0	29.7494202191	44.5006287565	0	19.9650113177	17.2178634149	7.40576168259	37.9792295751	2.37597979467	275.997197317	205.986972902	163.521971186	83.7367158476	87.4912701129	2.80891519215	25.5757138311	124.655707256	257.079517075	2.53669960906	0	48.516675244	37.5471885864
k__Bacteria; p__Bacteroidetes; c__Bacteroidia; o__Bacteroidales; f__Prevotellaceae; g__Prevotella; s__::denovo905199	609.021320756	562.622226803	108.710929598	12.1064922445	549.792914554	60.7292137014	329.814004231	40.1784903091	1124.93991466	654.837777694	118.47975399	29.1949492738	6.9234337462	233.461519327	91.9658067071	374.150196702	21.0722485689	101.688021151	0	163.199391264	1.67040001069	291.989078733	275.267935414	345.293344949	114.239627232	7.17529143692	63.1728866077	227.637365053	0	52.2379052881	364.176353429	344.502212566	361.545508127	4.51127240405	0	3.47932584582	295.971243333	6.40173712185	232.872103753	154.930248076	30.8501223436	11.1672822815	611.705903185	165.631445556	77.2460974825	179.869163333
k__Bacteria; p__Bacteroidetes; c__Bacteroidia; o__Bacteroidales; f__[Paraprevotellaceae]; g__CF231; s__::denovo574895	180.965257246	272.559321043	757.805181628	39.8294055933	521.272863573	57.2361144926	66.582222832	86.1419433139	653.388229709	534.888159741	52.1438838134	12.3971699032	117.367814333	457.192202629	51.2992151713	216.223509868	41.8822321454	26.5249644123	56.9540949994	63.8290685503	6.68160004276	71.8062362346	233.017155868	393.736417709	428.765227578	84.122676366	78.2852137856	112.516364884	100.375652337	94.1370458109	239.89266975	111.722456719	266.201735707	72.0055137016	86.2666794223	46.4478856872	115.535120385	88.2587738312	517.405681987	105.676579378	57.6948170964	120.105051419	312.620681043	343.406159723	124.749509668	103.106253684
k__Bacteria; p__Bacteroidetes; c__Bacteroidia; o__Bacteroidales; f__Prevotellaceae; g__Prevotella; s__::denovo94208	31.9563957563	7.14823114223	0	302.875748941	0	242.107844467	307.660329965	509.573653884	2.70881584116	0	15.2150518057	1522.0535489	565.572021312	38.5199435444	681.398156556	71.4235286688	1125.15455333	1729.16556444	83.2698164627	78.0770397151	382.158075765	108.156852468	21.9785072973	11.460539488	9.37479492636	97.7900235246	573.242714045	81.7101045048	50.3595261633	211.209062623	143.204445277	246.046751027	8.55998486555	698.653206436	823.767322414	574.773270984	433.856341365	593.599666611	1.38408496067	66.3481774062	536.404429927	567.954844209	1.49048400487	14.9420658882	816.519899136	215.412988698
k__Bacteria; p__Firmicutes; c__Clostridia; o__Clostridiales; f__; g__; s__::denovo609910	298.174464136	520.676160641	507.459749547	173.162573727	253.721726648	21.5418107072	39.3230918166	61.9047226423	180.087166335	103.162035365	15.6022061296	0	117.791000099	238.214715618	107.124375816	350.92728757	8.96732307472	0	3.47642289989	142.423247215	6.68160004276	125.740086154	487.894022328	235.635348488	99.3063907845	18.8232550299	42.8121369753	156.576785909	2.64309030118	137.83065064	328.948965404	148.852808116	74.6790669297	0	18.4790897941	0	151.2025482	0	207.182718216	121.258859295	2.19323496675	1.24771979208	116.818473509	250.37031829	19.2383471199	57.5477814652
